# Supplementary material for: Intestinal Microbiota and Immune Modulation in Zebrafish by Fucoidan From Okinawa Mozuku (Cladosiphon okamuranus)
Source: Front Nutr. 2020 Jun 24;7:67. doi: 10.3389/fnut.2020.00067 (PMC7327095; doi:10.3389/fnut.2020.00067)
Supplement: Supplementary file 3 [file Data_Sheet_3.XLSX]

## Sheet: table_download
Accession	Title	BioProject	BioSample	Status	Release Date	Created	Updated	Submission	SRA.filename
SRR10768913	16S of Danio rerio	PRJNA597701	SAMN13680424	ToBeReleased	2020-10-01	2019-12-26T18:03:31Z	2019-12-27T05:46:09Z	SUB6735646	WO1_39746_GGACTCCTTATCCTCT_L001_R1_001_C9D2C.filt.fastq, WO1_39746_GGACTCCTTATCCTCT_L001_R2_001_C9D2C.filt.fastq
SRR10768910	16S of Danio rerio	PRJNA597701	SAMN13680424	ToBeReleased	2020-10-01	2019-12-26T18:03:31Z	2019-12-27T05:46:08Z	SUB6735646	WO12_39757_TCCTGAGCGTAAGGAG_L001_R1_001_C9D2C.filt.fastq, WO12_39757_TCCTGAGCGTAAGGAG_L001_R2_001_C9D2C.filt.fastq
SRR10768912	16S of Danio rerio	PRJNA597701	SAMN13680424	ToBeReleased	2020-10-01	2019-12-26T18:03:31Z	2019-12-27T05:46:08Z	SUB6735646	WO2_39747_TAGGCATGTATCCTCT_L001_R1_001_C9D2C.filt.fastq, WO2_39747_TAGGCATGTATCCTCT_L001_R2_001_C9D2C.filt.fastq
SRR10768911	16S of Danio rerio	PRJNA597701	SAMN13680424	ToBeReleased	2020-10-01	2019-12-26T18:03:31Z	2019-12-27T05:46:07Z	SUB6735646	WO11_39756_AGGCAGAAGTAAGGAG_L001_R1_001_C9D2C.filt.fastq, WO11_39756_AGGCAGAAGTAAGGAG_L001_R2_001_C9D2C.filt.fastq
SRR10768904	16S of Danio rerio	PRJNA597701	SAMN13680424	ToBeReleased	2020-10-01	2019-12-26T18:03:30Z	2019-12-27T05:46:06Z	SUB6735646	WO8_39753_ATCTCAGGTATCCTCT_L001_R1_001_C9D2C.filt.fastq, WO8_39753_ATCTCAGGTATCCTCT_L001_R2_001_C9D2C.filt.fastq
SRR10768906	16S of Danio rerio	PRJNA597701	SAMN13680424	ToBeReleased	2020-10-01	2019-12-26T18:03:31Z	2019-12-27T05:46:06Z	SUB6735646	WO6_39751_GTAGAGGATATCCTCT_L001_R1_001_C9D2C.filt.fastq, WO6_39751_GTAGAGGATATCCTCT_L001_R2_001_C9D2C.filt.fastq
SRR10768907	16S of Danio rerio	PRJNA597701	SAMN13680424	ToBeReleased	2020-10-01	2019-12-26T18:03:31Z	2019-12-27T05:46:06Z	SUB6735646	WO5_39750_AAGAGGCATATCCTCT_L001_R1_001_C9D2C.filt.fastq, WO5_39750_AAGAGGCATATCCTCT_L001_R2_001_C9D2C.filt.fastq
SRR10768908	16S of Danio rerio	PRJNA597701	SAMN13680424	ToBeReleased	2020-10-01	2019-12-26T18:03:31Z	2019-12-27T05:46:06Z	SUB6735646	WO4_39749_CGAGGCTGTATCCTCT_L001_R1_001_C9D2C.filt.fastq, WO4_39749_CGAGGCTGTATCCTCT_L001_R2_001_C9D2C.filt.fastq
SRR10768905	16S of Danio rerio	PRJNA597701	SAMN13680424	ToBeReleased	2020-10-01	2019-12-26T18:03:30Z	2019-12-27T05:46:05Z	SUB6735646	WO7_39752_GCTCATGATATCCTCT_L001_R1_001_C9D2C.filt.fastq, WO7_39752_GCTCATGATATCCTCT_L001_R2_001_C9D2C.filt.fastq
SRR10768900	16S of adult zebrafish intestine	PRJNA597701	SAMN13680425	ToBeReleased	2020-10-01	2019-12-26T18:03:26Z	2019-12-27T05:46:04Z	SUB6735660	WO14_39759_TAGGCATGGTAAGGAG_L001_R1_001_C9D2C.filt.fastq, WO14_39759_TAGGCATGGTAAGGAG_L001_R2_001_C9D2C.filt.fastq
SRR10768909	16S of Danio rerio	PRJNA597701	SAMN13680424	ToBeReleased	2020-10-01	2019-12-26T18:03:31Z	2019-12-27T05:46:03Z	SUB6735646	WO3_39748_CTCTCTACTATCCTCT_L001_R1_001_C9D2C.filt.fastq, WO3_39748_CTCTCTACTATCCTCT_L001_R2_001_C9D2C.filt.fastq
SRR10768898	16S of adult zebrafish intestine	PRJNA597701	SAMN13680425	ToBeReleased	2020-10-01	2019-12-26T18:03:26Z	2019-12-27T05:46:03Z	SUB6735660	WO16_39761_CGAGGCTGGTAAGGAG_L001_R1_001_C9D2C.filt.fastq, WO16_39761_CGAGGCTGGTAAGGAG_L001_R2_001_C9D2C.filt.fastq
SRR10768901	16S of adult zebrafish intestine	PRJNA597701	SAMN13680425	ToBeReleased	2020-10-01	2019-12-26T18:03:26Z	2019-12-27T05:46:03Z	SUB6735660	WO13_39758_GGACTCCTGTAAGGAG_L001_R1_001_C9D2C.filt.fastq, WO13_39758_GGACTCCTGTAAGGAG_L001_R2_001_C9D2C.filt.fastq
SRR10768903	16S of Danio rerio	PRJNA597701	SAMN13680424	ToBeReleased	2020-10-01	2019-12-26T18:03:30Z	2019-12-27T05:46:02Z	SUB6735646	WO9_39754_TAAGGCGAGTAAGGAG_L001_R1_001_C9D2C.filt.fastq, WO9_39754_TAAGGCGAGTAAGGAG_L001_R2_001_C9D2C.filt.fastq
SRR10768899	16S of adult zebrafish intestine	PRJNA597701	SAMN13680425	ToBeReleased	2020-10-01	2019-12-26T18:03:26Z	2019-12-27T05:46:02Z	SUB6735660	WO15_39760_CTCTCTACGTAAGGAG_L001_R1_001_C9D2C.filt.fastq, WO15_39760_CTCTCTACGTAAGGAG_L001_R2_001_C9D2C.filt.fastq
SRR10768902	16S of Danio rerio	PRJNA597701	SAMN13680424	ToBeReleased	2020-10-01	2019-12-26T18:03:30Z	2019-12-27T05:46:00Z	SUB6735646	WO10_39755_CGTACTAGGTAAGGAG_L001_R1_001_C9D2C.filt.fastq, WO10_39755_CGTACTAGGTAAGGAG_L001_R2_001_C9D2C.filt.fastq
SRR10768897	16S of adult zebrafish intestine	PRJNA597701	SAMN13680425	ToBeReleased	2020-10-01	2019-12-26T18:03:26Z	2019-12-27T05:46:00Z	SUB6735660	WO17_39762_AAGAGGCAGTAAGGAG_L001_R1_001_C9D2C.filt.fastq, WO17_39762_AAGAGGCAGTAAGGAG_L001_R2_001_C9D2C.filt.fastq
SRR10768892	16S of adult zebrafish intestine	PRJNA597701	SAMN13680425	ToBeReleased	2020-10-01	2019-12-26T18:03:26Z	2019-12-27T05:45:59Z	SUB6735660	WO22_39767_CGTACTAGACTGCATA_L001_R1_001_C9D2C.filt.fastq, WO22_39767_CGTACTAGACTGCATA_L001_R2_001_C9D2C.filt.fastq
SRR10768896	16S of adult zebrafish intestine	PRJNA597701	SAMN13680425	ToBeReleased	2020-10-01	2019-12-26T18:03:26Z	2019-12-27T05:45:58Z	SUB6735660	WO18_39763_GTAGAGGAGTAAGGAG_L001_R1_001_C9D2C.filt.fastq, WO18_39763_GTAGAGGAGTAAGGAG_L001_R2_001_C9D2C.filt.fastq
SRR10768895	16S of adult zebrafish intestine	PRJNA597701	SAMN13680425	ToBeReleased	2020-10-01	2019-12-26T18:03:26Z	2019-12-27T05:45:57Z	SUB6735660	WO19_39764_GCTCATGAGTAAGGAG_L001_R1_001_C9D2C.filt.fastq, WO19_39764_GCTCATGAGTAAGGAG_L001_R2_001_C9D2C.filt.fastq
SRR10768894	16S of adult zebrafish intestine	PRJNA597701	SAMN13680425	ToBeReleased	2020-10-01	2019-12-26T18:03:26Z	2019-12-27T05:45:56Z	SUB6735660	WO20_39765_ATCTCAGGGTAAGGAG_L001_R1_001_C9D2C.filt.fastq, WO20_39765_ATCTCAGGGTAAGGAG_L001_R2_001_C9D2C.filt.fastq
SRR10768893	16S of adult zebrafish intestine	PRJNA597701	SAMN13680425	ToBeReleased	2020-10-01	2019-12-26T18:03:26Z	2019-12-27T05:45:55Z	SUB6735660	WO21_39766_TAAGGCGAACTGCATA_L001_R1_001_C9D2C.filt.fastq, WO21_39766_TAAGGCGAACTGCATA_L001_R2_001_C9D2C.filt.fastq
